# Supplementary material for: Machine learning applied to transcriptomic data to identify genes associated with feed efficiency in pigs
Source: Genet Sel Evol. 2019 Mar 13;51:10. doi: 10.1186/s12711-019-0453-y (PMC6417084; doi:10.1186/s12711-019-0453-y)
Supplement: Supplementary file 3 — Additional file 3: Table S1. Genes selected in liver, the number of times that a particular gene was selected (votes) and the cumulated value of the coefficients of the linear regression equations across all the analyses (“sumbetas”). [file 12711_2019_453_MOESM3_ESM.xlsx]

## Sheet: liver
Gene ID	High - Low	Sumbetas	Votes	PIG Sscrofa10.2	Orthologous Human Gene	Gene description
ENSSSCG00000023733	0.139	-0.221044	500		CAMP	cathelicidin antimicrobial peptide [Source:HGNC Symbol;Acc:HGNC:1472]
ENSSSCG00000014902	0.408	-0.0776346	500		ANKRD42	ankyrin repeat domain 42 [Source:HGNC Symbol;Acc:HGNC:26752]
ENSSSCG00000007140	0.209	-0.0706079	500	SMOX	SMOX	spermine oxidase [Source:HGNC Symbol;Acc:HGNC:15862]
ENSSSCG00000024600	0.153	-0.0683119	500
ENSSSCG00000023855	0.283	-0.0677328	500	U3	SNORD3D	small nucleolar RNA, C/D box 3D [Source:HGNC Symbol;Acc:HGNC:33192]
ENSSSCG00000024722	0.233	-0.0614014	500		PIBF1	progesterone immunomodulatory binding factor 1 [Source:HGNC Symbol;Acc:HGNC:23352]
ENSSSCG00000015520	0.348	-0.058134	500
ENSSSCG00000015996	0.627	-0.0579975	500	RBM45	RBM45	RNA binding motif protein 45 [Source:HGNC Symbol;Acc:HGNC:24468]
ENSSSCG00000016106	0.178	-0.0571777	500		CASP8	caspase 8 [Source:HGNC Symbol;Acc:HGNC:1509]
ENSSSCG00000011512	0.081	-0.0532896	500		MITF	melanogenesis associated transcription factor [Source:HGNC Symbol;Acc:HGNC:7105]
ENSSSCG00000021976	0.056	-0.0428172	500		SACS	sacsin molecular chaperone [Source:HGNC Symbol;Acc:HGNC:10519]
ENSSSCG00000008909	0.404	-0.0183066	500	CLOCK	CLOCK	clock circadian regulator [Source:HGNC Symbol;Acc:HGNC:2082]
ENSSSCG00000013292	0.133	-0.0175134	500	PRR5L	PRR5L	proline rich 5 like [Source:HGNC Symbol;Acc:HGNC:25878]
ENSSSCG00000026351	0.295	-0.0144394	500
ENSSSCG00000009152	0.597	-0.0138481	500	SGMS2	SGMS2	sphingomyelin synthase 2 [Source:HGNC Symbol;Acc:HGNC:28395]
ENSSSCG00000023795	0.178	-0.0129389	500
ENSSSCG00000009524	0.979	-0.0119105	500	TMTC4	TMTC4	transmembrane and tetratricopeptide repeat containing 4 [Source:HGNC Symbol;Acc:HGNC:25904]
ENSSSCG00000004988	0.042	-0.0116336	500		CTAGE1	cutaneous T cell lymphoma-associated antigen 1 [Source:HGNC Symbol;Acc:HGNC:24346]
ENSSSCG00000029753	0.232	-0.011231	500	CYTIP	CYTIP	cytohesin 1 interacting protein [Source:HGNC Symbol;Acc:HGNC:9506]
ENSSSCG00000015030	1.777	-0.0103666	500	DLAT	DLAT	dihydrolipoamide S-acetyltransferase [Source:HGNC Symbol;Acc:HGNC:2896]
ENSSSCG00000007205	0.741	-0.0092225	500	TBC1D20	TBC1D20	TBC1 domain family member 20 [Source:HGNC Symbol;Acc:HGNC:16133]
ENSSSCG00000011842	0.154	-0.00870412	500
ENSSSCG00000027432	0.824	-0.0085988	500	NSUN3	NSUN3	NOP2/Sun RNA methyltransferase family member 3 [Source:HGNC Symbol;Acc:HGNC:26208]
ENSSSCG00000011036	0.316	-0.00848101	500		STAM	signal transducing adaptor molecule [Source:HGNC Symbol;Acc:HGNC:11357]
ENSSSCG00000030697	1.087	-0.00829338	500	CAPN7	CAPN7	calpain 7 [Source:HGNC Symbol;Acc:HGNC:1484]
ENSSSCG00000016302	1.047	-0.00818408	500		DGKD	diacylglycerol kinase delta [Source:HGNC Symbol;Acc:HGNC:2851]
ENSSSCG00000028230	0.267	-0.00768106	500		ZMAT3	zinc finger matrin-type 3 [Source:HGNC Symbol;Acc:HGNC:29983]
ENSSSCG00000009039	0.679	-0.00733553	500	MMAA	MMAA	methylmalonic aciduria (cobalamin deficiency) cblA type [Source:HGNC Symbol;Acc:HGNC:18871]
ENSSSCG00000004506	2.055	-0.00637051	500	CTIF	CTIF	cap binding complex dependent translation initiation factor [Source:HGNC Symbol;Acc:HGNC:23925]
ENSSSCG00000004648	0.116	-0.00620957	500		FAM227B	family with sequence similarity 227 member B [Source:HGNC Symbol;Acc:HGNC:26543]
ENSSSCG00000004634	0.659	-0.00608696	500		AP4E1	adaptor related protein complex 4 epsilon 1 subunit [Source:HGNC Symbol;Acc:HGNC:573]
ENSSSCG00000012542	0.313	-0.00585482	500	FAM199X	FAM199X	family with sequence similarity 199, X-linked [Source:HGNC Symbol;Acc:HGNC:25195]
ENSSSCG00000015252	0.82	-0.0056385	500	SNX19	SNX19	sorting nexin 19 [Source:HGNC Symbol;Acc:HGNC:21532]
ENSSSCG00000010099	0.293	-0.00556143	500		TUBA3E	tubulin alpha 3e [Source:HGNC Symbol;Acc:HGNC:20765]
ENSSSCG00000004724	0.271	-0.00543205	500	HAUS2	HAUS2	HAUS augmin like complex subunit 2 [Source:HGNC Symbol;Acc:HGNC:25530]
ENSSSCG00000005284	0.28	-0.0051232	500	GNA14	GNA14	G protein subunit alpha 14 [Source:HGNC Symbol;Acc:HGNC:4382]
ENSSSCG00000013988	1.607	-0.00501888	500	IBA57	IBA57	IBA57, iron-sulfur cluster assembly [Source:HGNC Symbol;Acc:HGNC:27302]
ENSSSCG00000006650	1.794	-0.00501404	500	GOLPH3L	GOLPH3L	golgi phosphoprotein 3 like [Source:HGNC Symbol;Acc:HGNC:24882]
ENSSSCG00000011631	1.822	-0.00475464	500	UBA5	UBA5	ubiquitin like modifier activating enzyme 5 [Source:HGNC Symbol;Acc:HGNC:23230]
ENSSSCG00000028123	1.418	-0.00474619	500
ENSSSCG00000007818	0.292	-0.00471264	500	KDM8	KDM8	lysine demethylase 8 [Source:HGNC Symbol;Acc:HGNC:25840]
ENSSSCG00000007670	0.111	-0.00446727	500	ACTL6B	ACTL6B	actin like 6B [Source:HGNC Symbol;Acc:HGNC:160]
ENSSSCG00000030273	0.393	-0.00429635	500		THUMPD3	THUMP domain containing 3 [Source:HGNC Symbol;Acc:HGNC:24493]
ENSSSCG00000005097	0.113	-0.00420111	500	SNAPC1	SNAPC1	small nuclear RNA activating complex polypeptide 1 [Source:HGNC Symbol;Acc:HGNC:11134]
ENSSSCG00000001079	0.436	-0.00389935	500	E2F3	E2F3	E2F transcription factor 3 [Source:HGNC Symbol;Acc:HGNC:3115]
ENSSSCG00000010690	1.092	-0.00370135	500	SEC23IP	SEC23IP	SEC23 interacting protein [Source:HGNC Symbol;Acc:HGNC:17018]
ENSSSCG00000021154	0.321	-0.00364973	500
ENSSSCG00000028805	0.906	-0.00358549	500		PTPRM	protein tyrosine phosphatase, receptor type M [Source:HGNC Symbol;Acc:HGNC:9675]
ENSSSCG00000015840	2.653	-0.00356448	500	WRN	WRN	Werner syndrome RecQ like helicase [Source:HGNC Symbol;Acc:HGNC:12791]
ENSSSCG00000006926	1.965	-0.00354512	500	GTF2B	GTF2B	general transcription factor IIB [Source:HGNC Symbol;Acc:HGNC:4648]
ENSSSCG00000004497	0.573	-0.00332479	500	PSTPIP2	PSTPIP2	proline-serine-threonine phosphatase interacting protein 2 [Source:HGNC Symbol;Acc:HGNC:9581]
ENSSSCG00000006161	1.489	-0.0032098	500	IL7	IL7	interleukin 7 [Source:HGNC Symbol;Acc:HGNC:6023]
ENSSSCG00000014112	0.161	-0.00316872	500		JMY	junction mediating and regulatory protein, p53 cofactor [Source:HGNC Symbol;Acc:HGNC:28916]
ENSSSCG00000014267	0.78	-0.00307235	500		RAPGEF6	Rap guanine nucleotide exchange factor 6 [Source:HGNC Symbol;Acc:HGNC:20655]
ENSSSCG00000023126	1.531	-0.00300544	500		TARDBP	TAR DNA binding protein [Source:HGNC Symbol;Acc:HGNC:11571]
ENSSSCG00000002283	2.338	-0.00294827	500	FUT8	FUT8	fucosyltransferase 8 [Source:HGNC Symbol;Acc:HGNC:4019]
ENSSSCG00000017673	0.401	-0.00288039	500	INTS2	INTS2	integrator complex subunit 2 [Source:HGNC Symbol;Acc:HGNC:29241]
ENSSSCG00000003772	1.121	-0.00277506	500	ZZZ3	ZZZ3
ENSSSCG00000017731	1.698	-0.0027469	500	PSMD11	PSMD11	proteasome 26S subunit, non-ATPase 11 [Source:HGNC Symbol;Acc:HGNC:9556]
ENSSSCG00000015846	1.92	-0.00268774	500	RBPMS	RBPMS	RNA binding protein, mRNA processing factor [Source:HGNC Symbol;Acc:HGNC:19097]
ENSSSCG00000003648	0.529	-0.00258826	500	RRAGC	RRAGC	Ras related GTP binding C [Source:HGNC Symbol;Acc:HGNC:19902]
ENSSSCG00000011494	1.16	-0.00233828	500		PSMD6	proteasome 26S subunit, non-ATPase 6 [Source:HGNC Symbol;Acc:HGNC:9564]
ENSSSCG00000003826	2.458	-0.00228615	500	HOOK1	HOOK1	hook microtubule tethering protein 1 [Source:HGNC Symbol;Acc:HGNC:19884]
ENSSSCG00000013392	2.725	-0.00206981	500		COPB1	coatomer protein complex subunit beta 1 [Source:HGNC Symbol;Acc:HGNC:2231]
ENSSSCG00000009322	11.279	-0.00198292	500	SLC46A3	SLC46A3	solute carrier family 46 member 3 [Source:HGNC Symbol;Acc:HGNC:27501]
ENSSSCG00000011893	1.799	-0.00191054	500	COX17	COX17	COX17, cytochrome c oxidase copper chaperone [Source:HGNC Symbol;Acc:HGNC:2264]
ENSSSCG00000006554	2.861	-0.00186983	500		C1orf43	chromosome 1 open reading frame 43 [Source:HGNC Symbol;Acc:HGNC:29876]
ENSSSCG00000016334	4.864	-0.00181812	500	SCLY	SCLY	selenocysteine lyase [Source:HGNC Symbol;Acc:HGNC:18161]
ENSSSCG00000008836	0.246	-0.00175587	500		SCFD2	sec1 family domain containing 2 [Source:HGNC Symbol;Acc:HGNC:30676]
ENSSSCG00000003863	0.453	-0.00173008	500	ZFYVE9	ZFYVE9	zinc finger FYVE-type containing 9 [Source:HGNC Symbol;Acc:HGNC:6775]
ENSSSCG00000016778	0.064	-0.00170974	500		NLN	neurolysin [Source:HGNC Symbol;Acc:HGNC:16058]
ENSSSCG00000029305	1.306	-0.00168116	500	FNDC4	FNDC4	fibronectin type III domain containing 4 [Source:HGNC Symbol;Acc:HGNC:20239]
ENSSSCG00000006830	3.025	-0.00162645	500	PSMA5
ENSSSCG00000020711	0.66	-0.00127738	500	RAB33B	RAB33B	RAB33B, member RAS oncogene family [Source:HGNC Symbol;Acc:HGNC:16075]
ENSSSCG00000007064	3.025	-0.00126294	500	MKKS	MKKS	McKusick-Kaufman syndrome [Source:HGNC Symbol;Acc:HGNC:7108]
ENSSSCG00000011833	0.804	-0.00126135	500	DLG1	DLG1	discs large MAGUK scaffold protein 1 [Source:HGNC Symbol;Acc:HGNC:2900]
ENSSSCG00000016434	2.98	-0.0012273	500	RHEB	RHEB	Ras homolog, mTORC1 binding [Source:HGNC Symbol;Acc:HGNC:10011]
ENSSSCG00000004478	2.773	-0.00120327	500	MYO6	MYO6	myosin VI [Source:HGNC Symbol;Acc:HGNC:7605]
ENSSSCG00000027396	0.673	-0.00114663	500		FOSL2	FOS like 2, AP-1 transcription factor subunit [Source:HGNC Symbol;Acc:HGNC:3798]
ENSSSCG00000000684	2.591	-0.00113717	500	USP5	USP5	ubiquitin specific peptidase 5 [Source:HGNC Symbol;Acc:HGNC:12628]
ENSSSCG00000009676	0.296	-0.00102188	500	ZNF395	ZNF395	zinc finger protein 395 [Source:HGNC Symbol;Acc:HGNC:18737]
ENSSSCG00000016056	0.324	-0.00097068	500	GLS	GLS	glutaminase [Source:HGNC Symbol;Acc:HGNC:4331]
ENSSSCG00000020744	4.221	-0.000923928	500	DUSP3	DUSP3	dual specificity phosphatase 3 [Source:HGNC Symbol;Acc:HGNC:3069]
ENSSSCG00000013467	0.912	-0.000818808	500	SGTA	SGTA	small glutamine rich tetratricopeptide repeat containing alpha [Source:HGNC Symbol;Acc:HGNC:10819]
ENSSSCG00000028477	5.903	-0.000764149	500	SERP1	SERP1	stress associated endoplasmic reticulum protein 1 [Source:HGNC Symbol;Acc:HGNC:10759]
ENSSSCG00000002670	1.687	-0.000762275	500
ENSSSCG00000008971	9.067	-0.000752277	500	USO1	USO1	USO1 vesicle transport factor [Source:HGNC Symbol;Acc:HGNC:30904]
ENSSSCG00000010821	5.29	-0.000733184	500	EPRS	EPRS	glutamyl-prolyl-tRNA synthetase [Source:HGNC Symbol;Acc:HGNC:3418]
ENSSSCG00000007278	20.144	-0.000665169	500	AHCY	AHCY	adenosylhomocysteinase [Source:HGNC Symbol;Acc:HGNC:343]
ENSSSCG00000010029	1.668	-0.000519347	500	DRG1	DRG1	developmentally regulated GTP binding protein 1 [Source:HGNC Symbol;Acc:HGNC:3029]
ENSSSCG00000002351	13.353	-0.000423726	500
ENSSSCG00000016094	5.661	-0.000407677	500	BZW1	BZW1	basic leucine zipper and W2 domains 1 [Source:HGNC Symbol;Acc:HGNC:18380]
ENSSSCG00000010158	1.762	-0.000404316	500	TOMM20	TOMM20	translocase of outer mitochondrial membrane 20 [Source:HGNC Symbol;Acc:HGNC:20947]
ENSSSCG00000022845	2.291	-0.000383892	500		PJA2	praja ring finger ubiquitin ligase 2 [Source:HGNC Symbol;Acc:HGNC:17481]
ENSSSCG00000015362	6.332	-0.000382968	500	TSPAN13	TSPAN13	tetraspanin 13 [Source:HGNC Symbol;Acc:HGNC:21643]
ENSSSCG00000010063	11.839	-0.000287439	500	DDT	DDT	D-dopachrome tautomerase [Source:HGNC Symbol;Acc:HGNC:2732]
ENSSSCG00000021238	12.079	-0.000224898	500	HSD3B7	HSD3B7	hydroxy-delta-5-steroid dehydrogenase, 3 beta- and steroid delta-isomerase 7 [Source:HGNC Symbol;Acc:HGNC:18324]
ENSSSCG00000008281	-0.968	-0.000179724	500		RTKN	rhotekin [Source:HGNC Symbol;Acc:HGNC:10466]
ENSSSCG00000014357	14.985	-0.000134218	500	CXXC5	CXXC5	CXXC finger protein 5 [Source:HGNC Symbol;Acc:HGNC:26943]
ENSSSCG00000012597	1.758	-0.00011565	500	PLS3	PLS3	plastin 3 [Source:HGNC Symbol;Acc:HGNC:9091]
ENSSSCG00000001499	0.288	-5.91256e-05	500	DST	DST	dystonin [Source:HGNC Symbol;Acc:HGNC:1090]
ENSSSCG00000024537	43.213	-4.42295e-05	500		CYP2C8	cytochrome P450 family 2 subfamily C member 8 [Source:HGNC Symbol;Acc:HGNC:2622]
ENSSSCG00000011716	0.015	2.02672e-05	500	P2RY13	P2RY13	purinergic receptor P2Y13 [Source:HGNC Symbol;Acc:HGNC:4537]
ENSSSCG00000023054	-0.66	0.000115887	500		IDO2	indoleamine 2,3-dioxygenase 2 [Source:HGNC Symbol;Acc:HGNC:27269]
ENSSSCG00000017917	-2.315	0.000121658	500	MINK1	MINK1	misshapen like kinase 1 [Source:HGNC Symbol;Acc:HGNC:17565]
ENSSSCG00000009555	-14.342	0.00012799	500	LAMP1	LAMP1	lysosomal associated membrane protein 1 [Source:HGNC Symbol;Acc:HGNC:6499]
ENSSSCG00000008245	-14.956	0.000197296	500	TMSB10	TMSB10	thymosin beta 10 [Source:HGNC Symbol;Acc:HGNC:11879]
ENSSSCG00000029533	-4.514	0.000203591	500	SEMA4G	SEMA4G	semaphorin 4G [Source:HGNC Symbol;Acc:HGNC:10735]
ENSSSCG00000016509	-1.323	0.000225781	500		LUC7L2	LUC7 like 2, pre-mRNA splicing factor [Source:HGNC Symbol;Acc:HGNC:21608]
ENSSSCG00000004002	-5.122	0.000233761	500	RPS5	RPS5	ribosomal protein S5 [Source:HGNC Symbol;Acc:HGNC:10426]
ENSSSCG00000007896	0.827	0.000352191	500		TXNDC11	thioredoxin domain containing 11 [Source:HGNC Symbol;Acc:HGNC:28030]
ENSSSCG00000001571	-6.919	0.000384812	500	MTCH1	MTCH1	mitochondrial carrier 1 [Source:HGNC Symbol;Acc:HGNC:17586]
ENSSSCG00000029325	0.004	0.000479609	500		MRPS9	mitochondrial ribosomal protein S9 [Source:HGNC Symbol;Acc:HGNC:14501]
ENSSSCG00000010064	-6.259	0.000512094	500
ENSSSCG00000014311	-1.867	0.000528879	500		SLC25A48	solute carrier family 25 member 48 [Source:HGNC Symbol;Acc:HGNC:30451]
ENSSSCG00000000034	-1.419	0.000615283	500		TTLL12	tubulin tyrosine ligase like 12 [Source:HGNC Symbol;Acc:HGNC:28974]
ENSSSCG00000022738	-36.203	0.000620464	500		PM20D1	peptidase M20 domain containing 1 [Source:HGNC Symbol;Acc:HGNC:26518]
ENSSSCG00000005272	-0.18	0.000667812	500	NMRK1	NMRK1	nicotinamide riboside kinase 1 [Source:HGNC Symbol;Acc:HGNC:26057]
ENSSSCG00000028277	-0.111	0.000708229	500		AMY2B	amylase, alpha 2B (pancreatic) [Source:HGNC Symbol;Acc:HGNC:478]
ENSSSCG00000009259	-0.413	0.000708911	500	PAQR3	PAQR3	progestin and adipoQ receptor family member 3 [Source:HGNC Symbol;Acc:HGNC:30130]
ENSSSCG00000017256	-12.893	0.00083336	500		ABCA6	ATP binding cassette subfamily A member 6 [Source:HGNC Symbol;Acc:HGNC:36]
ENSSSCG00000013783	-2.29	0.000845209	500		PKN1	protein kinase N1 [Source:HGNC Symbol;Acc:HGNC:9405]
ENSSSCG00000006780	-0.532	0.000854336	500	WNT2B	WNT2B	Wnt family member 2B [Source:HGNC Symbol;Acc:HGNC:12781]
ENSSSCG00000005203	-2.388	0.0013483	500	IL33	IL33	interleukin 33 [Source:HGNC Symbol;Acc:HGNC:16028]
ENSSSCG00000010212	-2.12	0.00145856	500	ANK3	ANK3	ankyrin 3 [Source:HGNC Symbol;Acc:HGNC:494]
ENSSSCG00000004464	-3.96	0.00146189	500	FAM46A	FAM46A	family with sequence similarity 46 member A [Source:HGNC Symbol;Acc:HGNC:18345]
ENSSSCG00000024201	-0.969	0.00148794	500	FAM208A	FAM208A	family with sequence similarity 208 member A [Source:HGNC Symbol;Acc:HGNC:30314]
ENSSSCG00000022204	-10.408	0.00178904	500		AGRN	agrin [Source:HGNC Symbol;Acc:HGNC:329]
ENSSSCG00000010948	-5.882	0.00195828	500	CTSL	CTSL	cathepsin L [Source:HGNC Symbol;Acc:HGNC:2537]
ENSSSCG00000023569	-0.969	0.00221284	500	FBRSL1	FBRSL1	fibrosin like 1 [Source:HGNC Symbol;Acc:HGNC:29308]
ENSSSCG00000012985	-1.716	0.00231591	500	LTBP3	LTBP3	latent transforming growth factor beta binding protein 3 [Source:HGNC Symbol;Acc:HGNC:6716]
ENSSSCG00000020657	-4.456	0.00240438	500	BCAM	BCAM	basal cell adhesion molecule (Lutheran blood group) [Source:HGNC Symbol;Acc:HGNC:6722]
ENSSSCG00000001376	-0.373	0.00255907	500	DHX16	DHX16	DEAH-box helicase 16 [Source:HGNC Symbol;Acc:HGNC:2739]
ENSSSCG00000014224	-1.117	0.00261667	500	SEMA6A	SEMA6A	semaphorin 6A [Source:HGNC Symbol;Acc:HGNC:10738]
ENSSSCG00000003950	-1.897	0.0029588	500	TIE1	TIE1	tyrosine kinase with immunoglobulin like and EGF like domains 1 [Source:HGNC Symbol;Acc:HGNC:11809]
ENSSSCG00000011673	-0.056	0.00296462	500		TSPAN6	tetraspanin 6 [Source:HGNC Symbol;Acc:HGNC:11858]
ENSSSCG00000011618	-0.222	0.00348152	500	GATA2	GATA2	GATA binding protein 2 [Source:HGNC Symbol;Acc:HGNC:4171]
ENSSSCG00000028152	-0.038	0.00365108	500	DBR1	DBR1	debranching RNA lariats 1 [Source:HGNC Symbol;Acc:HGNC:15594]
ENSSSCG00000009553	-0.022	0.00438349	500	TUBGCP3	TUBGCP3	tubulin gamma complex associated protein 3 [Source:HGNC Symbol;Acc:HGNC:18598]
ENSSSCG00000006453	-0.375	0.00461465	500	KIRREL	KIRREL
ENSSSCG00000029553	-0.977	0.00494433	500	CCDC57	CCDC57	coiled-coil domain containing 57 [Source:HGNC Symbol;Acc:HGNC:27564]
ENSSSCG00000026775	-0.289	0.00520666	500		TRMT1	tRNA methyltransferase 1 [Source:HGNC Symbol;Acc:HGNC:25980]
ENSSSCG00000012904	-1.022	0.00520882	500	AIP	AIP	aryl hydrocarbon receptor interacting protein [Source:HGNC Symbol;Acc:HGNC:358]
ENSSSCG00000029813	-0.108	0.00527705	500	TSPAN5	TSPAN5	tetraspanin 5 [Source:HGNC Symbol;Acc:HGNC:17753]
ENSSSCG00000012971	-1.249	0.0057946	500	EFEMP2	EFEMP2	EGF containing fibulin extracellular matrix protein 2 [Source:HGNC Symbol;Acc:HGNC:3219]
ENSSSCG00000000534	-2.824	0.0061344	500	IPO8	IPO8	importin 8 [Source:HGNC Symbol;Acc:HGNC:9853]
ENSSSCG00000011402	-0.056	0.00620579	500	HYAL3	HYAL3	hyaluronoglucosaminidase 3 [Source:HGNC Symbol;Acc:HGNC:5322]
ENSSSCG00000008617	-0.273	0.00744467	500	FAM49A	FAM49A	family with sequence similarity 49 member A [Source:HGNC Symbol;Acc:HGNC:25373]
ENSSSCG00000005030	-1.107	0.00783112	500	NID2	NID2	nidogen 2 [Source:HGNC Symbol;Acc:HGNC:13389]
ENSSSCG00000029596	-0.287	0.00818802	500		TRGC1	T cell receptor gamma constant 1 [Source:HGNC Symbol;Acc:HGNC:12275]
ENSSSCG00000021106	-1.271	0.00835033	500
ENSSSCG00000030363	-0.547	0.00836258	500	LGI3	LGI3	leucine rich repeat LGI family member 3 [Source:HGNC Symbol;Acc:HGNC:18711]
ENSSSCG00000025867	-0.293	0.00843367	500
ENSSSCG00000002268	-0.427	0.0091898	500	AKAP5	AKAP5	A-kinase anchoring protein 5 [Source:HGNC Symbol;Acc:HGNC:375]
ENSSSCG00000027873	-1.415	0.00926309	500	GIPC2	GIPC2	GIPC PDZ domain containing family member 2 [Source:HGNC Symbol;Acc:HGNC:18177]
ENSSSCG00000010896	-0.103	0.00942095	500	ASPM	ASPM	abnormal spindle microtubule assembly [Source:HGNC Symbol;Acc:HGNC:19048]
ENSSSCG00000007198	-0.38	0.00960108	500	ANGPT4	ANGPT4	angiopoietin 4 [Source:HGNC Symbol;Acc:HGNC:487]
ENSSSCG00000012038	-0.106	0.00988957	500	C21orf62	C21orf62	chromosome 21 open reading frame 62 [Source:HGNC Symbol;Acc:HGNC:1305]
ENSSSCG00000002761	-0.294	0.0107599	500		TMED6	transmembrane p24 trafficking protein 6 [Source:HGNC Symbol;Acc:HGNC:28331]
ENSSSCG00000001840	-1.751	0.0108749	500		KIF7	kinesin family member 7 [Source:HGNC Symbol;Acc:HGNC:30497]
ENSSSCG00000007568	-0.672	0.0112244	500	IQCE	IQCE	IQ motif containing E [Source:HGNC Symbol;Acc:HGNC:29171]
ENSSSCG00000023596	-0.145	0.0117665	500
ENSSSCG00000000193	-1.542	0.0119273	500	TUBA1A	TUBA1A	tubulin alpha 1a [Source:HGNC Symbol;Acc:HGNC:20766]
ENSSSCG00000003192	-0.109	0.0124625	500	IL4I1	IL4I1	interleukin 4 induced 1 [Source:HGNC Symbol;Acc:HGNC:19094]
ENSSSCG00000013260	-3.02	0.0128106	500		MDK	midkine [Source:HGNC Symbol;Acc:HGNC:6972]
ENSSSCG00000013939	-0.326	0.0132478	500	ZNF496	ZNF496	zinc finger protein 496 [Source:HGNC Symbol;Acc:HGNC:23713]
ENSSSCG00000014132	-0.061	0.0132896	500	ATP6AP1L	ATP6AP1L	ATPase H+ transporting accessory protein 1 like [Source:HGNC Symbol;Acc:HGNC:28091]
ENSSSCG00000030666	-0.028	0.0150835	500		IFT80	intraflagellar transport 80 [Source:HGNC Symbol;Acc:HGNC:29262]
ENSSSCG00000009377	-0.163	0.0156055	500	THSD1	THSD1	thrombospondin type 1 domain containing 1 [Source:HGNC Symbol;Acc:HGNC:17754]
ENSSSCG00000018048	-0.378	0.0163383	500		SLC5A10	solute carrier family 5 member 10 [Source:HGNC Symbol;Acc:HGNC:23155]
ENSSSCG00000013269	-0.684	0.0165395	500	MAPK8IP1	MAPK8IP1	mitogen-activated protein kinase 8 interacting protein 1 [Source:HGNC Symbol;Acc:HGNC:6882]
ENSSSCG00000029492	-0.265	0.0168051	500	TMEM218	TMEM218	transmembrane protein 218 [Source:HGNC Symbol;Acc:HGNC:27344]
ENSSSCG00000023933	-0.142	0.0169569	500	CRACR2B	CRACR2B	calcium release activated channel regulator 2B [Source:HGNC Symbol;Acc:HGNC:28703]
ENSSSCG00000001595	-0.841	0.0171859	500	DAAM2	DAAM2	dishevelled associated activator of morphogenesis 2 [Source:HGNC Symbol;Acc:HGNC:18143]
ENSSSCG00000011881	-0.319	0.0182232	500	IQCB1	IQCB1	IQ motif containing B1 [Source:HGNC Symbol;Acc:HGNC:28949]
ENSSSCG00000010992	-0.268	0.0182651	500	AQP7	AQP7	aquaporin 7 [Source:HGNC Symbol;Acc:HGNC:640]
ENSSSCG00000006187	-0.194	0.0189321	500	MSC	MSC	musculin [Source:HGNC Symbol;Acc:HGNC:7321]
ENSSSCG00000007451	-0.548	0.0197178	500	SLC2A10	SLC2A10	solute carrier family 2 member 10 [Source:HGNC Symbol;Acc:HGNC:13444]
ENSSSCG00000021129	-0.31	0.0211993	500	PFKM	PFKM	phosphofructokinase, muscle [Source:HGNC Symbol;Acc:HGNC:8877]
ENSSSCG00000006525	-0.111	0.0236565	500	MUC1	MUC1	mucin 1, cell surface associated [Source:HGNC Symbol;Acc:HGNC:7508]
ENSSSCG00000010900	-0.144	0.0261028	500		DENND1B	DENN domain containing 1B [Source:HGNC Symbol;Acc:HGNC:28404]
ENSSSCG00000011277	-0.183	0.0269144	500	CCK	CCK	cholecystokinin [Source:HGNC Symbol;Acc:HGNC:1569]
ENSSSCG00000021941	-0.201	0.0280054	500		ZSCAN21	zinc finger and SCAN domain containing 21 [Source:HGNC Symbol;Acc:HGNC:13104]
ENSSSCG00000014379	-0.045	0.0302335	500	PCDHB15	PCDHB15	protocadherin beta 15 [Source:HGNC Symbol;Acc:HGNC:8686]
ENSSSCG00000026148	-0.042	0.031498	500
ENSSSCG00000017811	-0.209	0.033598	500		CYCS	cytochrome c, somatic [Source:HGNC Symbol;Acc:HGNC:19986]
ENSSSCG00000028430	-0.085	0.0378333	500
ENSSSCG00000028006	-0.662	0.0392145	500		CDK5RAP2	CDK5 regulatory subunit associated protein 2 [Source:HGNC Symbol;Acc:HGNC:18672]
ENSSSCG00000008769	-0.203	0.0409143	500		CD68	CD68 molecule [Source:HGNC Symbol;Acc:HGNC:1693]
ENSSSCG00000001500	-0.507	0.0418584	500
ENSSSCG00000015830	-0.77	0.0439572	500	UNC5D	UNC5D	unc-5 netrin receptor D [Source:HGNC Symbol;Acc:HGNC:18634]
ENSSSCG00000023657	-0.479	0.0488711	500
ENSSSCG00000000623	-0.149	0.0512621	500	BCL2L14	BCL2L14	BCL2 like 14 [Source:HGNC Symbol;Acc:HGNC:16657]
ENSSSCG00000017422	-0.161	0.052884	500		FKBP10	FK506 binding protein 10 [Source:HGNC Symbol;Acc:HGNC:18169]
ENSSSCG00000029280	-0.171	0.100355	500		ARSB	arylsulfatase B [Source:HGNC Symbol;Acc:HGNC:714]
ENSSSCG00000017649	-0.277	0.116815	500	SKA2	SKA2	spindle and kinetochore associated complex subunit 2 [Source:HGNC Symbol;Acc:HGNC:28006]
ENSSSCG00000022641	-0.206	0.142721	500
ENSSSCG00000002889	-0.189	0.165952	500		SBSN	suprabasin [Source:HGNC Symbol;Acc:HGNC:24950]
ENSSSCG00000026563	-0.123	0.238713	500		PRKAR2B	protein kinase cAMP-dependent type II regulatory subunit beta [Source:HGNC Symbol;Acc:HGNC:9392]
