# Supplementary material for: Machine learning applied to transcriptomic data to identify genes associated with feed efficiency in pigs
Source: Genet Sel Evol. 2019 Mar 13;51:10. doi: 10.1186/s12711-019-0453-y (PMC6417084; doi:10.1186/s12711-019-0453-y)
Supplement: Supplementary file 5 — Additional file 5: Table S2. Genes selected in duodenum, the number of times that a particular gene was selected (votes) and the cumulated value of the coefficients of the linear regression equations across all the analyses (“sumbetas”). [file 12711_2019_453_MOESM5_ESM.xlsx]

## Sheet: Sheet1
Gene.ID	High-Low	Sumbetas	Votes	PIG.Sscrofa10.2	Orthologous.Human.Gene.	Gene.description
ENSSSCG00000000058	10.202	-0.17761	100	SNU13	SNU13	SNU13 homolog, small nuclear ribonucleoprotein (U4/U6.U5) [Source:HGNC Symbol;Acc:HGNC:7819]
ENSSSCG00000000153	3.797	-0.187926	100	ISX	ISX	intestine specific homeobox [Source:HGNC Symbol;Acc:HGNC:28084]
ENSSSCG00000000199	-0.474	4.22513	100		SPATS2	spermatogenesis associated serine rich 2 [Source:HGNC Symbol;Acc:HGNC:18650]
ENSSSCG00000000232	-2.593	0.342402	100	ACVRL1	ACVRL1	activin A receptor like type 1 [Source:HGNC Symbol;Acc:HGNC:175]
ENSSSCG00000000951	-0.806	0.202922	100	CSRP2	CSRP2	cysteine and glycine rich protein 2 [Source:HGNC Symbol;Acc:HGNC:2470]
ENSSSCG00000000998	-0.319	0.340449	100	RPP40	RPP40	ribonuclease P/MRP subunit p40 [Source:HGNC Symbol;Acc:HGNC:20992]
ENSSSCG00000001099	-9.528	0.214903	100	CMAH		cytidine monophosphate-N-acetylneuraminic acid hydroxylase [Source:RefSeq peptide;Acc:NP_001106486]
ENSSSCG00000001209	0.486	-1.88197	100	ZSCAN12	ZSCAN12	zinc finger and SCAN domain containing 12 [Source:HGNC Symbol;Acc:HGNC:13172]
ENSSSCG00000001392	-0.636	0.240215	100	TCF19	TCF19	transcription factor 19 [Source:HGNC Symbol;Acc:HGNC:11629]
ENSSSCG00000001483	-0.386	0.0449102	100	FAM83B	FAM83B	family with sequence similarity 83 member B [Source:HGNC Symbol;Acc:HGNC:21357]
ENSSSCG00000001956	0.436	-0.881019	100
ENSSSCG00000002033	0.318	-2.69692	100	CEBPE	CEBPE	CCAAT/enhancer binding protein epsilon [Source:HGNC Symbol;Acc:HGNC:1836]
ENSSSCG00000002034	-21.712	0.0249196	100	ACIN1	ACIN1	apoptotic chromatin condensation inducer 1 [Source:HGNC Symbol;Acc:HGNC:17066]
ENSSSCG00000002050	7.141	-0.0719365	100	DAD1	DAD1	Dolichyl-diphosphooligosaccharide--protein glycosyltransferase subunit DAD1 [Source:UniProtKB/Swiss-Prot;Acc:Q29036]
ENSSSCG00000002650	-0.091	3.24682	100		APRT	adenine phosphoribosyltransferase [Source:HGNC Symbol;Acc:HGNC:626]
ENSSSCG00000002651	-1.745	0.263507	100	CDT1	CDT1	chromatin licensing and DNA replication factor 1 [Source:HGNC Symbol;Acc:HGNC:24576]
ENSSSCG00000002752	-0.98	0.016626	100	ZFHX3	ZFHX3	zinc finger homeobox 3 [Source:HGNC Symbol;Acc:HGNC:777]
ENSSSCG00000002802	-0.55	0.335988	100	GINS3	GINS3	GINS complex subunit 3 [Source:HGNC Symbol;Acc:HGNC:25851]
ENSSSCG00000002815	-2.708	0.278176	100	ADGRG1	ADGRG1	adhesion G protein-coupled receptor G1 [Source:HGNC Symbol;Acc:HGNC:4512]
ENSSSCG00000002917	0.635	-0.454497	100	NFKBID	NFKBID	NFKB inhibitor delta [Source:HGNC Symbol;Acc:HGNC:15671]
ENSSSCG00000003110	-2.226	0.801476	100
ENSSSCG00000003263	-4.046	0.297597	100	PRPF31	PRPF31	pre-mRNA processing factor 31 [Source:HGNC Symbol;Acc:HGNC:15446]
ENSSSCG00000003417	0.117	-5.78262	100	DISP3	DISP3	dispatched RND transporter family member 3 [Source:HGNC Symbol;Acc:HGNC:29251]
ENSSSCG00000003579	0.309	-0.183133	100	AHDC1	AHDC1	AT-hook DNA binding motif containing 1 [Source:HGNC Symbol;Acc:HGNC:25230]
ENSSSCG00000003636	-1.848	0.185106	100
ENSSSCG00000003701	-1.022	0.0585876	100	SNRPD1	SNRPD1	small nuclear ribonucleoprotein D1 polypeptide [Source:HGNC Symbol;Acc:HGNC:11158]
ENSSSCG00000003807	-1.478	0.428756	100	DNAJC6	DNAJC6	DnaJ heat shock protein family (Hsp40) member C6 [Source:HGNC Symbol;Acc:HGNC:15469]
ENSSSCG00000003836	-0.448	0.532461	100
ENSSSCG00000003863	0.017	-0.0835435	100	ZFYVE9	ZFYVE9	zinc finger FYVE-type containing 9 [Source:HGNC Symbol;Acc:HGNC:6775]
ENSSSCG00000004276	-13.585	0.047141	100	SMAP1	SMAP1	small ArfGAP 1 [Source:HGNC Symbol;Acc:HGNC:19651]
ENSSSCG00000004736	0.226	-2.774	100	SPTBN5	SPTBN5	spectrin beta, non-erythrocytic 5 [Source:HGNC Symbol;Acc:HGNC:15680]
ENSSSCG00000005358	-2.302	0.408709	100		SHB	SH2 domain containing adaptor protein B [Source:HGNC Symbol;Acc:HGNC:10838]
ENSSSCG00000006232	11.482	-0.0738957	100
ENSSSCG00000006233	-0.426	0.322054	100	CA8	CA8	carbonic anhydrase 8 [Source:HGNC Symbol;Acc:HGNC:1382]
ENSSSCG00000006260	8.39	-0.0579551	100		LYPLA1	lysophospholipase I [Source:HGNC Symbol;Acc:HGNC:6737]
ENSSSCG00000006328	-0.707	0.937135	100	RXRG	RXRG	retinoid X receptor gamma [Source:HGNC Symbol;Acc:HGNC:10479]
ENSSSCG00000006554	5.997	-0.26041	100		C1orf43	chromosome 1 open reading frame 43 [Source:HGNC Symbol;Acc:HGNC:29876]
ENSSSCG00000006821	9.926	-0.168542	100	GSTM3	GSTM3	glutathione S-transferase mu 3 [Source:HGNC Symbol;Acc:HGNC:4635]
ENSSSCG00000006926	1.427	-0.576094	100	GTF2B	GTF2B	general transcription factor IIB [Source:HGNC Symbol;Acc:HGNC:4648]
ENSSSCG00000006954	-2.549	0.00481011	100		EEF1D	eukaryotic translation elongation factor 1 delta [Source:HGNC Symbol;Acc:HGNC:3211]
ENSSSCG00000007659	-2.107	0.711271	100	ZCWPW1	ZCWPW1	zinc finger CW-type and PWWP domain containing 1 [Source:HGNC Symbol;Acc:HGNC:23486]
ENSSSCG00000008032	0.297	-6.04578	100
ENSSSCG00000008084	0.031	-3.16151	100
ENSSSCG00000008378	-0.197	0.503898	100	FAM161A	FAM161A	family with sequence similarity 161 member A [Source:HGNC Symbol;Acc:HGNC:25808]
ENSSSCG00000008495	-2.001	0.106411	100	PRKD3	PRKD3	protein kinase D3 [Source:HGNC Symbol;Acc:HGNC:9408]
ENSSSCG00000008812	-2.701	0.478729	100	ATP10D	ATP10D	ATPase phospholipid transporting 10D (putative) [Source:HGNC Symbol;Acc:HGNC:13549]
ENSSSCG00000008817	-0.087	0.499756	100		NIPAL1	NIPA like domain containing 1 [Source:HGNC Symbol;Acc:HGNC:27194]
ENSSSCG00000009522	0.138	-2.00551	100		PCCA	propionyl-CoA carboxylase alpha subunit [Source:HGNC Symbol;Acc:HGNC:8653]
ENSSSCG00000009531	0.354	-0.441008	100		TEX30	testis expressed 30 [Source:HGNC Symbol;Acc:HGNC:25188]
ENSSSCG00000009853	-0.897	0.0434139	100	WSB2	WSB2	WD repeat and SOCS box containing 2 [Source:HGNC Symbol;Acc:HGNC:19222]
ENSSSCG00000009967	0.561	0.00838336	100	PITPNB	PITPNB	phosphatidylinositol transfer protein beta [Source:HGNC Symbol;Acc:HGNC:9002]
ENSSSCG00000010380	-0.135	0.410037	100	MAPK8
ENSSSCG00000011230	0.731	-0.675875	100	OSBPL10	OSBPL10	oxysterol binding protein like 10 [Source:HGNC Symbol;Acc:HGNC:16395]
ENSSSCG00000011506	0.59	-0.0226497	100	UBA3	UBA3	ubiquitin like modifier activating enzyme 3 [Source:HGNC Symbol;Acc:HGNC:12470]
ENSSSCG00000011518	0.117	-0.176422	100	SHQ1	SHQ1	SHQ1, H/ACA ribonucleoprotein assembly factor [Source:HGNC Symbol;Acc:HGNC:25543]
ENSSSCG00000011890	7.353	-0.0089522	100	NR1I2	NR1I2	nuclear receptor subfamily 1 group I member 2 [Source:HGNC Symbol;Acc:HGNC:7968]
ENSSSCG00000012266	-0.324	2.1972	100	SLC9A7	SLC9A7	solute carrier family 9 member A7 [Source:HGNC Symbol;Acc:HGNC:17123]
ENSSSCG00000012495	-0.197	-0.00776817	100	BTK	BTK	Bruton tyrosine kinase [Source:HGNC Symbol;Acc:HGNC:1133]
ENSSSCG00000012604	-2.863	0.0141467	100	LAMP2	LAMP2	lysosomal associated membrane protein 2 [Source:HGNC Symbol;Acc:HGNC:6501]
ENSSSCG00000012724	-0.081	1.89605	100	SLITRK2	SLITRK2	SLIT and NTRK like family member 2 [Source:HGNC Symbol;Acc:HGNC:13449]
ENSSSCG00000013054	5.825	-0.314283	100
ENSSSCG00000013223	-1.138	0.397214	100		NUP160	nucleoporin 160 [Source:HGNC Symbol;Acc:HGNC:18017]
ENSSSCG00000013364	4.892	-0.126582	100		TSG101	tumor susceptibility 101 [Source:HGNC Symbol;Acc:HGNC:15971]
ENSSSCG00000013592	-0.38	0.0533336	100	ELAVL1	ELAVL1	ELAV like RNA binding protein 1 [Source:HGNC Symbol;Acc:HGNC:3312]
ENSSSCG00000013862	-1.879	0.253079	100		MED26	mediator complex subunit 26 [Source:HGNC Symbol;Acc:HGNC:2376]
ENSSSCG00000014023	-0.03	0.0448818	100	RUFY1	RUFY1	RUN and FYVE domain containing 1 [Source:HGNC Symbol;Acc:HGNC:19760]
ENSSSCG00000014106	-0.138	6.70434	100		ARSB	arylsulfatase B [Source:HGNC Symbol;Acc:HGNC:714]
ENSSSCG00000014224	-3.371	0.0174306	100	SEMA6A	SEMA6A	semaphorin 6A [Source:HGNC Symbol;Acc:HGNC:10738]
ENSSSCG00000014437	-0.739	0.0925156	100	PPARGC1B	PPARGC1B	PPARG coactivator 1 beta [Source:HGNC Symbol;Acc:HGNC:30022]
ENSSSCG00000015045	-0.508	0.233902	100	NCAM1	NCAM1	neural cell adhesion molecule 1 [Source:HGNC Symbol;Acc:HGNC:7656]
ENSSSCG00000016755	-1.774	0.733497	100	POLM	POLM	DNA polymerase mu [Source:HGNC Symbol;Acc:HGNC:9185]
ENSSSCG00000016983	-1.509	0.274152	100	STC2	STC2	stanniocalcin 2 [Source:HGNC Symbol;Acc:HGNC:11374]
ENSSSCG00000017058	0.215	-0.183454	100	MED7	MED7	mediator complex subunit 7 [Source:HGNC Symbol;Acc:HGNC:2378]
ENSSSCG00000017265	-0.265	0.409217	100		AXIN2	axin 2 [Source:HGNC Symbol;Acc:HGNC:904]
ENSSSCG00000017278	-1.64	0.0263766	100	TEX2	TEX2	testis expressed 2 [Source:HGNC Symbol;Acc:HGNC:30884]
ENSSSCG00000017333	-1.809	0.141393	100	FMNL1	FMNL1	formin like 1 [Source:HGNC Symbol;Acc:HGNC:1212]
ENSSSCG00000017336	4.171	-0.288705	100	HEXIM1	HEXIM1	hexamethylene bisacetamide inducible 1 [Source:HGNC Symbol;Acc:HGNC:24953]
ENSSSCG00000017738	-3.877	0.136075	100	ADAP2	ADAP2	ArfGAP with dual PH domains 2 [Source:HGNC Symbol;Acc:HGNC:16487]
ENSSSCG00000017913	2.734	-0.0285466	100	PSMB6	PSMB6	proteasome subunit beta 6 [Source:HGNC Symbol;Acc:HGNC:9543]
ENSSSCG00000018178	-0.318	1.91313	100	SNORA40	SNORA40	Small nucleolar RNA SNORA40 [Source:RFAM;Acc:RF00561]
ENSSSCG00000019224	-0.163	10.0922	100	SNORD93	SNORD93	Small nucleolar RNA SNORD93 [Source:RFAM;Acc:RF00606]
ENSSSCG00000021063	0.419	-0.0208325	100		RUVBL1	RuvB like AAA ATPase 1 [Source:HGNC Symbol;Acc:HGNC:10474]
ENSSSCG00000021748	-2.706	0.223349	100	PRR5	PRR5	proline rich 5 [Source:HGNC Symbol;Acc:HGNC:31682]
ENSSSCG00000022579	-0.667	0.98909	100		PPFIA1	PTPRF interacting protein alpha 1 [Source:HGNC Symbol;Acc:HGNC:9245]
ENSSSCG00000022835	-0.451	2.60917	100
ENSSSCG00000022857	-78.227	0.013042	100	TFF3	TFF3	trefoil factor 3 [Source:HGNC Symbol;Acc:HGNC:11757]
ENSSSCG00000022915	-3.12	0.202812	100		DDX27	DEAD-box helicase 27 [Source:HGNC Symbol;Acc:HGNC:15837]
ENSSSCG00000023913	-1.094	0.574393	100
ENSSSCG00000024215	-0.581	2.46452	100	TECTA	TECTA	tectorin alpha [Source:HGNC Symbol;Acc:HGNC:11720]
ENSSSCG00000024428	0.25	-3.13545	100	CHRNA9	CHRNA9	cholinergic receptor nicotinic alpha 9 subunit [Source:HGNC Symbol;Acc:HGNC:14079]
ENSSSCG00000026001	-6.346	0.29353	100	DNAJC1	DNAJC1	DnaJ heat shock protein family (Hsp40) member C1 [Source:HGNC Symbol;Acc:HGNC:20090]
ENSSSCG00000026100	0.158	-4.31102	100		ACYP2	acylphosphatase 2 [Source:HGNC Symbol;Acc:HGNC:180]
ENSSSCG00000028159	-0.669	1.16823	100		DCAF4L2	DDB1 and CUL4 associated factor 4 like 2 [Source:HGNC Symbol;Acc:HGNC:26657]
ENSSSCG00000028365	1.257	-0.65686	100
ENSSSCG00000028485	38.374	-0.0104817	100	YBX1	YBX1	Y-box binding protein 1 [Source:HGNC Symbol;Acc:HGNC:8014]
ENSSSCG00000028542	-10.747	0.0657926	100		HNRNPUL2	heterogeneous nuclear ribonucleoprotein U like 2 [Source:HGNC Symbol;Acc:HGNC:25451]
ENSSSCG00000028711	-6.37	0.0526049	100	CASP1	CASP1	caspase-1 [Source:RefSeq peptide;Acc:NP_999327]
ENSSSCG00000028896	1.183	-0.24223	100		DIO1	iodothyronine deiodinase 1 [Source:HGNC Symbol;Acc:HGNC:2883]
ENSSSCG00000030608	-19.527	0.0280131	100	METAP2	METAP2	methionyl aminopeptidase 2 [Source:HGNC Symbol;Acc:HGNC:16672]
