# Supplementary material for: Machine learning applied to transcriptomic data to identify genes associated with feed efficiency in pigs
Source: Genet Sel Evol. 2019 Mar 13;51:10. doi: 10.1186/s12711-019-0453-y (PMC6417084; doi:10.1186/s12711-019-0453-y)
Supplement: Supplementary file 6 — Additional file 6: Table S3. List of most informative genes for RFI classification in liver and duodenum tissues having an orthologous human gene. [file 12711_2019_453_MOESM6_ESM.xlsx]

## Sheet: Hoja1
CANDIDATE GENES
LIVER	DUODENUM
PRKAR2B	SNU13
SBSN	ISX
SKA2	SPATS2
ARSB	ACVRL1
FKBP10	CSRP2
BCL2L14	RPP40
UNC5D	ZSCAN12
CD68	TCF19
CDK5RAP2	FAM83B
CYCS	CEBPE
PCDHB15	ACIN1
ZSCAN21	DAD1
CCK	APRT
DENND1B	CDT1
MUC1	ZFHX3
PFKM	GINS3
SLC2A10	ADGRG1
MSC	NFKBID
AQP7	PRPF31
IQCB1	DISP3
DAAM2	AHDC1
CRACR2B	SNRPD1
TMEM218	DNAJC6
MAPK8IP1	ZFYVE9
SLC5A10	SMAP1
THSD1	SPTBN5
IFT80	SHB
ATP6AP1L	CA8
ZNF496	LYPLA1
MDK	RXRG
IL4I1	C1orf43
TUBA1A	GSTM3
IQCE	GTF2B
KIF7	EEF1D
TMED6	ZCWPW1
C21orf62	FAM161A
ANGPT4	PRKD3
ASPM	ATP10D
GIPC2	NIPAL1
AKAP5	PCCA
LGI3	TEX30
TRGC1	WSB2
NID2	PITPNB
FAM49A	OSBPL10
HYAL3	UBA3
IPO8	SHQ1
EFEMP2	NR1I2
TSPAN5	SLC9A7
AIP	BTK
TRMT1	LAMP2
CCDC57	SLITRK2
KIRREL	NUP160
TUBGCP3	TSG101
DBR1	ELAVL1
GATA2	MED26
TSPAN6	RUFY1
TIE1	ARSB
SEMA6A	SEMA6A
DHX16	PPARGC1B
BCAM	NCAM1
LTBP3	POLM
FBRSL1	STC2
CTSL	MED7
AGRN	AXIN2
FAM208A	TEX2
FAM46A	FMNL1
ANK3	HEXIM1
IL33	ADAP2
WNT2B	PSMB6
PKN1	SNORA40
ABCA6	SNORD93
PAQR3	RUVBL1
AMY2B	PRR5
NMRK1	PPFIA1
PM20D1	TFF3
TTLL12	DDX27
SLC25A48	TECTA
MRPS9	CHRNA9
MTCH1	DNAJC1
TXNDC11	ACYP2
RPS5	DCAF4L2
LUC7L2	YBX1
SEMA4G	HNRNPUL2
TMSB10	CASP1
LAMP1	DIO1
MINK1	METAP2
IDO2
P2RY13
CYP2C8
DST
PLS3
CXXC5
RTKN
HSD3B7
DDT
TSPAN13
PJA2
TOMM20
BZW1
DRG1
AHCY
EPRS
USO1
SERP1
SGTA
DUSP3
GLS
ZNF395
USP5
FOSL2
MYO6
RHEB
DLG1
MKKS
RAB33B
FNDC4
NLN
ZFYVE9
SCFD2
SCLY
C1orf43
COX17
SLC46A3
COPB1
HOOK1
PSMD6
RRAGC
RBPMS
PSMD11
ZZZ3
INTS2
FUT8
TARDBP
RAPGEF6
JMY
IL7
PSTPIP2
GTF2B
WRN
PTPRM
SEC23IP
E2F3
SNAPC1
THUMPD3
ACTL6B
KDM8
UBA5
GOLPH3L
IBA57
GNA14
HAUS2
TUBA3E
SNX19
FAM199X
AP4E1
FAM227B
CTIF
MMAA
ZMAT3
DGKD
CAPN7
STAM
NSUN3
TBC1D20
DLAT
CYTIP
CTAGE1
TMTC4
SGMS2
PRR5L
CLOCK
SACS
MITF
CASP8
RBM45
PIBF1
SNORD3D
SMOX
ANKRD42
CAMP
