# Supplementary material for: Machine learning applied to transcriptomic data to identify genes associated with feed efficiency in pigs
Source: Genet Sel Evol. 2019 Mar 13;51:10. doi: 10.1186/s12711-019-0453-y (PMC6417084; doi:10.1186/s12711-019-0453-y)
Supplement: Supplementary file 8 — Additional file 8: Table S4. List of canonical pathways identified by IPA from the most informative genes for RFI classification in liver and duodenum tissues. [file 12711_2019_453_MOESM8_ESM.xls]

## Sheet: Sheet0
Ingenuity Canonical Pathways	-log(p-value)	Ratio	Molecules
NRF2-mediated Oxidative Stress Response	2.95	0.0248	GSTM3,DNAJC6,MAPK8,DNAJC1,PRKD3
VDR/RXR Activation	2.47	0.0385	RXRG,GTF2B,PRKD3
Hepatic Cholestasis	2.46	0.025	NFKBID,NR1I2,MAPK8,PRKD3
Death Receptor Signaling	2.25	0.0323	ACIN1,NFKBID,MAPK8
LPS-stimulated MAPK Signaling	2.23	0.0316	NFKBID,MAPK8,PRKD3
TNFR2 Signaling	2.22	0.0667	NFKBID,MAPK8
Apoptosis Signaling	2.21	0.0312	ACIN1,NFKBID,MAPK8
4-1BB Signaling in T Lymphocytes	2.17	0.0625	NFKBID,MAPK8
Adenine and Adenosine Salvage I	2.11	0.5	APRT
April Mediated Signaling	2	0.0513	NFKBID,MAPK8
T Cell Receptor Signaling	1.98	0.0256	BTK,SHB,MAPK8
LPS/IL-1 Mediated Inhibition of RXR Function	1.96	0.0179	NR1I2,GSTM3,MAPK8,PPARGC1B
B Cell Activating Factor Signaling	1.96	0.0488	NFKBID,MAPK8
Mechanisms of Viral Exit from Host Cells	1.96	0.0488	TSG101,PRKD3
MIF Regulation of Innate Immunity	1.94	0.0476	NFKBID,MAPK8
Thyronamine and Iodothyronamine Metabolism	1.94	0.333	DIO1
Thyroid Hormone Metabolism I (via Deiodination)	1.94	0.333	DIO1
Fc Epsilon RI Signaling	1.88	0.0236	BTK,MAPK8,PRKD3
Methylmalonyl Pathway	1.82	0.25	PCCA
UVC-Induced MAPK Signaling	1.81	0.0408	MAPK8,PRKD3
TNFR1 Signaling	1.8	0.04	NFKBID,MAPK8
Role of Pattern Recognition Receptors in Recognition of Bacteria and Viruses	1.78	0.0216	CASP1,MAPK8,PRKD3
Aryl Hydrocarbon Receptor Signaling	1.75	0.0211	RXRG,GSTM3,MAPK8
CD27 Signaling in Lymphocytes	1.75	0.0377	NFKBID,MAPK8
Gα12/13 Signaling	1.74	0.021	BTK,NFKBID,MAPK8
2-oxobutanoate Degradation I	1.72	0.2	PCCA
Unfolded protein response	1.7	0.0357	MAPK8,CEBPE
Type II Diabetes Mellitus Signaling	1.65	0.0194	NFKBID,MAPK8,PRKD3
Induction of Apoptosis by HIV1	1.63	0.0328	NFKBID,MAPK8
Activation of IRF by Cytosolic Pattern Recognition Receptors	1.61	0.0317	NFKBID,MAPK8
Gαq Signaling	1.6	0.0185	BTK,NFKBID,PRKD3
UVB-Induced MAPK Signaling	1.55	0.0294	MAPK8,PRKD3
Tec Kinase Signaling	1.54	0.0175	BTK,MAPK8,PRKD3
Xenobiotic Metabolism Signaling	1.54	0.0134	NR1I2,GSTM3,MAPK8,PRKD3
IL-10 Signaling	1.53	0.029	NFKBID,MAPK8
Aldosterone Signaling in Epithelial Cells	1.53	0.0172	DNAJC6,DNAJC1,PRKD3
Role of IL-17A in Arthritis	1.52	0.0286	NFKBID,MAPK8
RAR Activation	1.43	0.0158	RXRG,MAPK8,PRKD3
IL-17A Signaling in Airway Cells	1.42	0.025	NFKBID,MAPK8
CD40 Signaling	1.41	0.0247	NFKBID,MAPK8
B Cell Receptor Signaling	1.41	0.0155	BTK,NFKBID,MAPK8
Production of Nitric Oxide and Reactive Oxygen Species in Macrophages	1.39	0.0153	NFKBID,MAPK8,PRKD3
Endothelin-1 Signaling	1.38	0.0151	CASP1,MAPK8,PRKD3
Regulation of IL-2 Expression in Activated and Anergic T Lymphocytes	1.36	0.0233	NFKBID,MAPK8
FcγRIIB Signaling in B Lymphocytes	1.35	0.023	BTK,MAPK8
Small Cell Lung Cancer Signaling	1.35	0.023	RXRG,NFKBID
Glucocorticoid Receptor Signaling	1.34	0.0115	NFKBID,GTF2B,MAPK8,TSG101
Erythropoietin Signaling	1.34	0.0227	NFKBID,PRKD3
OX40 Signaling Pathway	1.32	0.0222	NFKBID,MAPK8
IL-1 Signaling	1.32	0.022	NFKBID,MAPK8
Leukocyte Extravasation Signaling	1.31	0.0141	BTK,MAPK8,PRKD3
TGF-β Signaling	1.3	0.0215	ZFYVE9,MAPK8
CCR5 Signaling in Macrophages	1.29	0.0213	MAPK8,PRKD3
NF-κB Activation by Viruses	1.28	0.0211	NFKBID,PRKD3
TR/RXR Activation	1.24	0.02	RXRG,DIO1
Chondroitin Sulfate Degradation (Metazoa)	1.22	0.0625	ARSB
Parkinson's Signaling	1.22	0.0625	MAPK8
RANK Signaling in Osteoclasts	1.21	0.0192	NFKBID,MAPK8
Systemic Lupus Erythematosus Signaling	1.2	0.0127	SNRPD1,SNU13,PRPF31
ErbB Signaling	1.2	0.0189	MAPK8,PRKD3
Cholecystokinin/Gastrin-mediated Signaling	1.19	0.0187	MAPK8,PRKD3
Antioxidant Action of Vitamin C	1.18	0.0183	NFKBID,MAPK8
Type I Diabetes Mellitus Signaling	1.16	0.018	NFKBID,MAPK8
Apelin Cardiomyocyte Signaling Pathway	1.14	0.0174	MAPK8,PRKD3
Huntington's Disease Signaling	1.13	0.0119	CASP1,MAPK8,PRKD3
Inflammasome pathway	1.13	0.05	CASP1
G Beta Gamma Signaling	1.11	0.0168	BTK,PRKD3
Endoplasmic Reticulum Stress Pathway	1.11	0.0476	MAPK8
HGF Signaling	1.1	0.0165	MAPK8,PRKD3
FXR/RXR Activation	1.07	0.0159	NR1I2,MAPK8
Apelin Endothelial Signaling Pathway	1.06	0.0157	MAPK8,PRKD3
Protein Ubiquitination Pathway	1.06	0.0111	DNAJC6,DNAJC1,PSMB6
IL-22 Signaling	1.05	0.0417	MAPK8
fMLP Signaling in Neutrophils	1.05	0.0155	NFKBID,PRKD3
Renin-Angiotensin Signaling	1.05	0.0154	MAPK8,PRKD3
IL-17A Signaling in Gastric Cells	1.04	0.04	MAPK8
Role of JAK family kinases in IL-6-type Cytokine Signaling	1.04	0.04	MAPK8
CD28 Signaling in T Helper Cells	1.02	0.0149	NFKBID,MAPK8
Apelin Liver Signaling Pathway	1.02	0.0385	MAPK8
PI3K Signaling in B Lymphocytes	1.02	0.0148	BTK,NFKBID
GP6 Signaling Pathway	1.02	0.0148	BTK,PRKD3
Androgen Signaling	1.01	0.0147	GTF2B,PRKD3
IL-6 Signaling	1.01	0.0147	NFKBID,MAPK8
14-3-3-mediated Signaling	0.996	0.0144	MAPK8,PRKD3
p70S6K Signaling	0.991	0.0143	BTK,PRKD3
IL-12 Signaling and Production in Macrophages	0.951	0.0135	MAPK8,PRKD3
Phagosome Maturation	0.951	0.0135	LAMP2,TSG101
Glutathione-mediated Detoxification	0.936	0.0312	GSTM3
Inhibition of Angiogenesis by TSP1	0.91	0.0294	MAPK8
MIF-mediated Glucocorticoid Regulation	0.91	0.0294	NFKBID
TWEAK Signaling	0.896	0.0286	NFKBID
IL-17A Signaling in Fibroblasts	0.896	0.0286	NFKBID
Role of Macrophages, Fibroblasts and Endothelial Cells in Rheumatoid Arthritis	0.889	0.00929	NFKBID,PRKD3,CEBPE
Superpathway of Methionine Degradation	0.876	0.027	PCCA
PKCθ Signaling in T Lymphocytes	0.866	0.012	NFKBID,MAPK8
Antigen Presentation Pathway	0.863	0.0263	PSMB6
GNRH Signaling	0.854	0.0118	MAPK8,PRKD3
CXCR4 Signaling	0.845	0.0116	MAPK8,PRKD3
eNOS Signaling	0.839	0.0115	CHRNA9,PRKD3
Role of PKR in Interferon Induction and Antiviral Response	0.833	0.0244	NFKBID
Acute Phase Response Signaling	0.83	0.0114	NFKBID,MAPK8
Thyroid Hormone Metabolism II (via Conjugation and/or Degradation)	0.815	0.0233	DIO1
Role of RIG1-like Receptors in Antiviral Innate Immunity	0.804	0.0227	NFKBID
iNOS Signaling	0.796	0.0222	NFKBID
PPARα/RXRα Activation	0.793	0.0108	NFKBID,MAPK8
Thyroid Cancer Signaling	0.788	0.0217	RXRG
NF-κB Signaling	0.788	0.0107	NFKBID,MAPK8
nNOS Signaling in Neurons	0.78	0.0213	PRKD3
Role of NFAT in Regulation of the Immune Response	0.767	0.0104	BTK,NFKBID
Dendritic Cell Maturation	0.757	0.0102	NFKBID,MAPK8
Primary Immunodeficiency Signaling	0.754	0.02	BTK
Assembly of RNA Polymerase II Complex	0.754	0.02	GTF2B
IL-8 Signaling	0.73	0.0098	MAPK8,PRKD3
Transcriptional Regulatory Network in Embryonic Stem Cells	0.724	0.0185	ZFHX3
Adrenomedullin signaling pathway	0.721	0.00966	RXRG,MAPK8
mTOR Signaling	0.717	0.00962	PRR5,PRKD3
Cancer Drug Resistance By Drug Efflux	0.717	0.0182	YBX1
Molecular Mechanisms of Cancer	0.71	0.00761	NFKBID,MAPK8,PRKD3
Cell Cycle Control of Chromosomal Replication	0.71	0.0179	CDT1
Osteoarthritis Pathway	0.708	0.00948	CASP1,ACVRL1
Breast Cancer Regulation by Stathmin1	0.706	0.00943	TSG101,PRKD3
Apelin Pancreas Signaling Pathway	0.69	0.0169	MAPK8
CREB Signaling in Neurons	0.684	0.00913	GTF2B,PRKD3
AMPK Signaling	0.684	0.00913	CHRNA9,ELAVL1
PCP pathway	0.678	0.0164	MAPK8
autophagy	0.678	0.0164	LAMP2
Retinoic acid Mediated Apoptosis Signaling	0.672	0.0161	RXRG
Role of NFAT in Cardiac Hypertrophy	0.664	0.00885	MAPK8,PRKD3
PXR/RXR Activation	0.654	0.0154	NR1I2
Pyridoxal 5'-phosphate Salvage Pathway	0.654	0.0154	MAPK8
Calcium-induced T Lymphocyte Apoptosis	0.648	0.0152	PRKD3
Role of Osteoblasts, Osteoclasts and Chondrocytes in Rheumatoid Arthritis	0.638	0.00851	NFKBID,MAPK8
Lymphotoxin β Receptor Signaling	0.631	0.0145	NFKBID
EGF Signaling	0.625	0.0143	MAPK8
Thrombopoietin Signaling	0.614	0.0139	PRKD3
Melatonin Signaling	0.614	0.0139	PRKD3
Phospholipase C Signaling	0.614	0.0082	BTK,PRKD3
IL-2 Signaling	0.614	0.0139	MAPK8
Hypoxia Signaling in the Cardiovascular System	0.604	0.0135	NFKBID
TREM1 Signaling	0.599	0.0133	CASP1
Agrin Interactions at Neuromuscular Junction	0.599	0.0133	MAPK8
Toll-like Receptor Signaling	0.593	0.0132	MAPK8
Myc Mediated Apoptosis Signaling	0.588	0.013	MAPK8
Chemokine Signaling	0.588	0.013	MAPK8
Role of MAPK Signaling in the Pathogenesis of Influenza	0.578	0.0127	MAPK8
Role of PI3K/AKT Signaling in the Pathogenesis of Influenza	0.575	0.0125	NFKBID
ErbB4 Signaling	0.575	0.0125	PRKD3
Apelin Adipocyte Signaling Pathway	0.575	0.0125	MAPK8
BMP signaling pathway	0.565	0.0122	MAPK8
GDNF Family Ligand-Receptor Interactions	0.556	0.0119	MAPK8
Neurotrophin/TRK Signaling	0.556	0.0119	MAPK8
Non-Small Cell Lung Cancer Signaling	0.551	0.0118	RXRG
Angiopoietin Signaling	0.548	0.0116	NFKBID
Growth Hormone Signaling	0.548	0.0116	PRKD3
Macropinocytosis Signaling	0.535	0.0112	PRKD3
IL-3 Signaling	0.532	0.0111	PRKD3
Prolactin Signaling	0.527	0.011	PRKD3
α-Adrenergic Signaling	0.523	0.0109	PRKD3
Fcγ Receptor-mediated Phagocytosis in Macrophages and Monocytes	0.523	0.0109	PRKD3
Factors Promoting Cardiogenesis in Vertebrates	0.523	0.0109	PRKD3
FGF Signaling	0.523	0.0109	MAPK8
Neuregulin Signaling	0.519	0.0108	PRKD3
IL-17 Signaling	0.519	0.0108	MAPK8
Reelin Signaling in Neurons	0.516	0.0106	MAPK8
PEDF Signaling	0.511	0.0105	NFKBID
HER-2 Signaling in Breast Cancer	0.507	0.0104	PRKD3
VEGF Family Ligand-Receptor Interactions	0.507	0.0104	PRKD3
Sumoylation Pathway	0.507	0.0104	MAPK8
ATM Signaling	0.504	0.0103	MAPK8
Salvage Pathways of Pyrimidine Ribonucleotides	0.504	0.0103	MAPK8
PDGF Signaling	0.5	0.0102	MAPK8
Ceramide Signaling	0.489	0.0099	MAPK8
PPAR Signaling	0.489	0.0099	NFKBID
Prostate Cancer Signaling	0.483	0.00971	NFKBID
CDK5 Signaling	0.476	0.00952	MAPK8
Neuroinflammation Signaling Pathway	0.467	0.00639	CASP1,MAPK8
PAK Signaling	0.462	0.00917	MAPK8
VEGF Signaling	0.456	0.00901	ELAVL1
SAPK/JNK Signaling	0.453	0.00893	MAPK8
GPCR-Mediated Nutrient Sensing in Enteroendocrine Cells	0.453	0.00893	PRKD3
Amyotrophic Lateral Sclerosis Signaling	0.45	0.00885	CASP1
p53 Signaling	0.45	0.00885	MAPK8
UVA-Induced MAPK Signaling	0.45	0.00885	MAPK8
IGF-1 Signaling	0.45	0.00885	MAPK8
Nitric Oxide Signaling in the Cardiovascular System	0.444	0.0087	PRKD3
Neuropathic Pain Signaling In Dorsal Horn Neurons	0.438	0.00855	PRKD3
Virus Entry via Endocytic Pathways	0.435	0.00847	PRKD3
LXR/RXR Activation	0.427	0.00826	RXRG
Paxillin Signaling	0.427	0.00826	MAPK8
Glioma Signaling	0.424	0.0082	PRKD3
Pancreatic Adenocarcinoma Signaling	0.424	0.0082	MAPK8
Rac Signaling	0.418	0.00806	MAPK8
iCOS-iCOSL Signaling in T Helper Cells	0.416	0.008	NFKBID
NGF Signaling	0.416	0.008	MAPK8
Synaptic Long Term Potentiation	0.413	0.00794	PRKD3
HIF1α Signaling	0.413	0.00794	MAPK8
Sphingosine-1-phosphate Signaling	0.413	0.00794	CASP1
Sperm Motility	0.408	0.00781	PRKD3
Endocannabinoid Developing Neuron Pathway	0.408	0.00781	MAPK8
PI3K/AKT Signaling	0.405	0.00775	NFKBID
Natural Killer Cell Signaling	0.402	0.00769	PRKD3
STAT3 Pathway	0.397	0.00758	MAPK8
Phagosome Formation	0.397	0.00758	PRKD3
Estrogen Receptor Signaling	0.393	0.00746	GTF2B
CCR3 Signaling in Eosinophils	0.385	0.0073	PRKD3
P2Y Purigenic Receptor Signaling Pathway	0.378	0.00714	PRKD3
HMGB1 Signaling	0.376	0.00709	MAPK8
Corticotropin Releasing Hormone Signaling	0.371	0.00699	PRKD3
D-myo-inositol (1,4,5,6)-Tetrakisphosphate Biosynthesis	0.369	0.00694	PPFIA1
D-myo-inositol (3,4,5,6)-tetrakisphosphate Biosynthesis	0.369	0.00694	PPFIA1
Insulin Receptor Signaling	0.362	0.0068	MAPK8
Protein Kinase A Signaling	0.34	0.00501	NFKBID,PRKD3
3-phosphoinositide Degradation	0.339	0.00633	PPFIA1
Endocannabinoid Cancer Inhibition Pathway	0.339	0.00633	CASP1
D-myo-inositol-5-phosphate Metabolism	0.331	0.00617	PPFIA1
Relaxin Signaling	0.329	0.00613	NFKBID
Dopamine-DARPP32 Feedback in cAMP Signaling	0.329	0.00613	PRKD3
Cdc42 Signaling	0.321	0.00599	MAPK8
Mitochondrial Dysfunction	0.314	0.00585	MAPK8
Wnt/β-catenin Signaling	0.312	0.00581	AXIN2
Germ Cell-Sertoli Cell Junction Signaling	0.298	0.00556	MAPK8
T Cell Exhaustion Signaling Pathway	0.295	0.00549	MAPK8
Sertoli Cell-Sertoli Cell Junction Signaling	0.293	0.00546	MAPK8
Synaptic Long Term Depression	0.289	0.00538	PRKD3
ILK Signaling	0.272	0.00508	MAPK8
3-phosphoinositide Biosynthesis	0.264	0.00495	PPFIA1
Calcium Signaling	0.259	0.00485	CHRNA9
Gap Junction Signaling	0.256	0.00481	PRKD3
Clathrin-mediated Endocytosis Signaling	0.255	0.00478	TSG101
Thrombin Signaling	0.253	0.00474	PRKD3
Axonal Guidance Signaling	0.24	0.00402	SEMA6A,PRKD3
Integrin Signaling	0.24	0.00452	MAPK8
Superpathway of Inositol Phosphate Compounds	0.22	0.00422	PPFIA1
Cardiac Hypertrophy Signaling	0.215	0.00413	MAPK8
Opioid Signaling Pathway	0.21	0.00407	PRKD3
Signaling by Rho Family GTPases	0.204	0.00397	MAPK8
Colorectal Cancer Metastasis Signaling	0.201	0.00392	MAPK8
G-Protein Coupled Receptor Signaling	0	0.00353	NFKBID
